# Supplementary material for: Genotyping-by-Sequencing SNP Identification for Crops without a Reference Genome: Using Transcriptome Based Mapping as an Alternative Strategy
Source: Front Plant Sci. 2016 Jun 15;7:777. doi: 10.3389/fpls.2016.00777 (PMC4908121; doi:10.3389/fpls.2016.00777)
Supplement: TABLE S1 — List of SNPs shared between both datasets. [file Table_1.XLS]

## Sheet: SNP shared
Uneak TAG	Transcriptome Contig	Mapping start position	SNP position	Alleles	UNEAK MAF	TM MAF
TP100384	Contig_10949_length_1499	1434	1466	GC	0.390805	0.410112
TP100861	Contig_20038_length_280	75	86	GA	0.176136	0.17033
TP100998	Contig_37948_length_1485	266	328	CT	0.331325	0.288889
TP101243	Contig_22666_length_1134	449	477	TA	0.176471	0.186813
TP101440	Contig_13289_length_1174	924	981	AG	0.255952	0.230769
TP101629	Contig_46868_length_367	197	234	CT	0.230337	0.236264
TP102457	Contig_28703_length_2196	1809	1852	CT	0.189024	0.221591
TP102544	Contig_55110_length_526	47	90	CG	0.211111	0.197802
TP104054	Contig_25775_length_660	330	394	AG	0.122093	0.119318
TP104230	Contig_14420_length_3407	3103	3123	CT	0.189655	0.181319
TP104351	Contig_18859_length_2954	2834	2866	CA	0.0659341	0.0549451
TP104403	Contig_26782_length_1387	1101	1141	GC	0.232558	0.155172
TP104430	Contig_63237_length_466	292	319	GA	0.0722892	0.0666667
TP104572	Contig_33946_length_386	279	284	CT	0.0542169	0.047619
TP104723	Contig_19764_length_990	684	721	CA	0.10989	0.0888889
TP104849	Contig_15308_length_692	105	141	TG	0.153409	0.15
TP105021	Contig_11842_length_1035	306	341	GC	0.060241	0.077381
TP105184	Contig_28482_length_2743	314	329	GT	0.113636	0.10989
TP105810	Contig_1766_length_2210	433	449	TG	0.0804598	0.0824176
TP105833	Contig_28045_length_593	391	449	CA	0.113095	0.0944444
TP106120	Contig_16047_length_2268	2156	2196	TG	0.353659	0.366667
TP10630	Contig_48782_length_426	175	238	AG	0.0555556	0.0494505
TP10639	Contig_4028_length_2051	1442	1482	GT	0.478022	0.483516
TP106554	Contig_15700_length_1937	1206	1269	TA	0.0632184	0.0549451
TP107626	Contig_22856_length_2604	91	143	CA	0.106742	0.0989011
TP108372	Contig_42704_length_1925	632	683	TC	0.252941	0.302198
TP109065	Contig_44748_length_326	130	173	GT	0.178571	0.183908
TP109341	Contig_19840_length_902	167	207	CG	0.108434	0.1
TP109491	Contig_21889_length_443	306	365	TC	0.113095	0.102273
TP110102	Contig_18777_length_738	482	505	GA	0.0561798	0.0604396
TP110209	Contig_43754_length_721	124	176	GA	0.410112	0.39011
TP110229	Contig_17990_length_506	22	33	CT	0.0674157	0.0666667
TP110836	Contig_50377_length_265	129	156	GA	0.0755814	0.0823529
TP110860	Contig_40437_length_455	68	109	GC	0.344828	0.346591
TP112210	Contig_13223_length_1106	617	630	AG	0.470588	0.488889
TP112364	Contig_46516_length_380	271	277	GA	0.0681818	0.0625
TP112480	Contig_18776_length_314	134	180	CT	0.0909091	0.0898876
TP113617	Contig_11478_length_898	784	803	AG	0.213483	0.236264
TP11371	Contig_16578_length_1439	242	277	TC	0.0813953	0.0674157
TP11400	Contig_12572_length_3030	443	452	TG	0.139535	0.159091
TP114232	Contig_29635_length_1247	876	902	GA	0.101124	0.0989011
TP114302	Contig_22486_length_3097	1363	1397	AT	0.0674157	0.0769231
TP114491	Contig_41183_length_658	83	118	GC	0.0674157	0.0666667
TP114669	Contig_45668_length_514	330	360	AG	0.0535714	0.0529412
TP114980	Contig_14563_length_227	57	97	CG	0.184524	0.186813
TP115021	Contig_13510_length_1579	189	199	GC	0.238372	0.232955
TP11515	Contig_43244_length_1328	636	697	TA	0.279762	0.274725
TP115195	Contig_57283_length_381	89	131	CG	0.47619	0.428571
TP115365	Contig_7827_length_1563	541	590	GT	0.0843373	0.114943
TP115371	Contig_37414_length_286	137	170	CG	0.0941176	0.0930233
TP116285	Contig_30725_length_2820	326	382	CT	0.186813	0.168539
TP11702	Contig_60178_length_612	503	549	CA	0.0647059	0.0604396
TP117056	Contig_11164_length_2108	222	269	CT	0.0542169	0.0454545
TP117180	Contig_15350_length_1623	470	522	GC	0.176136	0.177778
TP117808	Contig_17760_length_1143	784	847	GA	0.0730337	0.0824176
TP118221	Contig_19064_length_1209	837	898	AG	0.153409	0.138889
TP118708	Contig_18859_length_2954	2725	2785	GC	0.352273	0.340659
TP118798	Contig_23955_length_2142	768	825	TA	0.230337	0.21978
TP119267	Contig_15798_length_1742	450	507	TC	0.398876	0.39011
TP119275	Contig_4727_length_1823	355	409	CT	0.429412	0.411111
TP119668	Contig_5056_length_3493	2933	2972	GA	0.151685	0.137363
TP119928	Contig_30954_length_1462	1089	1097	AT	0.170588	0.106742
TP12042	Contig_6881_length_1939	529	561	CA	0.0689655	0.0555556
TP120580	Contig_60982_length_246	3	25	GT	0.0670732	0.0654762
TP120937	Contig_54081_length_367	259	283	GT	0.329412	0.323864
TP12158	Contig_60796_length_356	19	39	AG	0.0764706	0.0764706
TP121637	Contig_49611_length_330	142	153	GC	0.132184	0.119318
TP121642	Contig_52518_length_234	9	38	CT	0.132184	0.143678
TP122106	Contig_41900_length_330	170	191	GA	0.232143	0.213415
TP122366	Contig_26708_length_1167	622	668	GC	0.0681818	0.0888889
TP123340	Contig_25824_length_2729	217	272	CT	0.0674157	0.043956
TP123462	Contig_47411_length_848	460	518	CT	0.0941176	0.0879121
TP123999	Contig_7897_length_1132	796	821	GA	0.122222	0.0888889
TP124151	Contig_53994_length_275	91	101	CT	0.0777778	0.093407
TP124223	Contig_46179_length_265	139	170	CA	0.17033	0.175824
TP124711	Contig_44342_length_493	379	422	GC	0.388889	0.384615
TP125424	Contig_37557_length_335	232	286	CA	0.1	0.0989011
TP125619	Contig_4320_length_241	98	129	GC	0.415663	0.421687
TP125871	Contig_36186_length_1223	342	388	AG	0.0722222	0.0714286
TP125990	Contig_11694_length_683	439	468	CG	0.456044	0.461538
TP126120	Contig_11520_length_1958	238	289	TG	0.102273	0.0879121
TP126631	Contig_36775_length_723	443	474	CT	0.0804598	0.0879121
TP127190	Contig_38255_length_392	107	139	TC	0.127778	0.115385
TP127864	Contig_28522_length_1602	1459	1491	AG	0.172222	0.161111
TP128009	Contig_7265_length_302	138	148	GA	0.0738636	0.0769231
TP128222	Contig_33965_length_1125	42	76	GC	0.389535	0.394118
TP128278	Contig_40855_length_229	60	103	CG	0.0977011	0.1
TP128558	Contig_35113_length_2722	2314	2330	AG	0.0647059	0.0722222
TP12869	Contig_31934_length_829	463	518	GC	0.315476	0.288889
TP128711	Contig_2733_length_1762	1593	1601	GT	0.0989011	0.0934066
TP128876	Contig_39530_length_233	15	50	CT	0.0783133	0.077381
TP129038	Contig_48000_length_242	151	187	TC	0.157303	0.116667
TP129166	Contig_57168_length_280	55	82	GA	0.0795455	0.1
TP129556	Contig_61626_length_253	120	137	TC	0.3125	0.308989
TP129665	Contig_34465_length_1086	315	324	TG	0.0965909	0.123596
TP1298	Contig_29393_length_1522	75	105	TG	0.396341	0.410112
TP129918	Contig_31729_length_459	126	151	GC	0.0898876	0.0888889
TP129956	Contig_12295_length_914	514	539	GC	0.266667	0.28022
TP129989	Contig_47704_length_1125	1004	1023	GA	0.0888889	0.0824176
TP130321	Contig_21037_length_1691	463	501	GA	0.0892857	0.0852273
TP130359	Contig_31856_length_1187	919	930	CG	0.194118	0.203297
TP130481	Contig_34125_length_1609	1438	1486	AG	0.0523256	0.0384615
TP130491	Contig_27954_length_2215	198	246	CT	0.127778	0.122222
TP130704	Contig_17517_length_399	293	320	CA	0.122093	0.0879121
TP131550	Contig_26067_length_1504	466	505	TC	0.0625	0.0604396
TP131572	Contig_66402_length_415	143	191	GA	0.314607	0.307692
TP131893	Contig_42116_length_1328	397	415	GA	0.296703	0.28022
TP131989	Contig_31785_length_481	110	131	GC	0.411765	0.409091
TP132288	Contig_47828_length_401	60	74	TC	0.301205	0.325301
TP132306	Contig_35280_length_1144	774	832	AG	0.0659341	0.0659341
TP132442	Contig_28457_length_360	204	236	CA	0.41954	0.414773
TP132525	Contig_17569_length_1629	374	385	TA	0.121951	0.148352
TP132624	Contig_18929_length_1448	376	399	GC	0.351648	0.340659
TP132817	Contig_20752_length_2675	1249	1308	GA	0.22561	0.228916
TP133105	Contig_33188_length_497	164	190	CG	0.142045	0.127778
TP133186	Contig_50399_length_323	209	230	AC	0.266667	0.247253
TP133192	Contig_7670_length_1004	678	729	CT	0.392857	0.385057
TP133420	Contig_56965_length_484	161	225	CG	0.0804598	0.0764706
TP134129	Contig_37345_length_856	710	767	GC	0.277108	0.273256
TP1342	Contig_25165_length_1144	128	166	GC	0.270115	0.27907
TP134870	Contig_63559_length_222	40	95	CG	0.25	0.241758
TP134948	Contig_44715_length_286	85	142	TC	0.153846	0.153846
TP135453	Contig_46846_length_278	208	224	CG	0.161111	0.148352
TP135574	Contig_19996_length_1994	446	490	CT	0.390244	0.372222
TP135665	Contig_43273_length_364	178	217	CG	0.203488	0.194444
TP135871	Contig_27206_length_668	120	167	AG	0.172414	0.183908
TP135880	Contig_52737_length_473	50	84	GA	0.091954	0.0824176
TP136724	Contig_49272_length_1997	8	63	CG	0.116279	0.137363
TP137060	Contig_10565_length_565	353	361	TC	0.164634	0.195402
TP137731	Contig_35651_length_284	213	268	GC	0.0988372	0.111111
TP138419	Contig_15650_length_465	271	305	TC	0.483516	0.456044
TP138730	Contig_41549_length_924	220	250	CT	0.0769231	0.0879121
TP139258	Contig_15794_length_951	487	494	TC	0.25	0.238889
TP139382	Contig_16648_length_475	207	231	GA	0.115385	0.115385
TP140064	Contig_7425_length_1079	167	181	CT	0.0730337	0.0777778
TP140807	Contig_27420_length_519	370	378	CG	0.3	0.296703
TP140898	Contig_61649_length_301	4	28	TC	0.246988	0.274725
TP141020	Contig_13760_length_564	151	163	CT	0.193182	0.194444
TP141137	Contig_16949_length_271	135	155	AG	0.258621	0.252747
TP142012	Contig_188_length_1221	773	806	TA	0.0555556	0.0555556
TP14211	Contig_31925_length_3273	1851	1881	GA	0.291667	0.306818
TP142487	Contig_41157_length_447	229	274	GA	0.146341	0.152941
TP142799	Contig_7037_length_752	456	475	GC	0.151163	0.138889
TP14358	Contig_40585_length_637	150	199	CT	0.113095	0.106742
TP143846	Contig_38471_length_379	134	164	GC	0.0804598	0.0777778
TP143939	Contig_48088_length_268	44	90	GA	0.350575	0.373626
TP143968	Contig_49867_length_537	108	154	CT	0.494444	0.494505
TP144463	Contig_60664_length_381	72	122	CG	0.436782	0.416667
TP14473	Contig_32980_length_2454	340	390	AG	0.0730337	0.0549451
TP144980	Contig_26104_length_1365	892	947	GA	0.0872093	0.0955056
TP14517	Contig_14116_length_1122	786	798	GA	0.0666667	0.0604396
TP145202	Contig_40867_length_422	235	269	CT	0.060241	0.0639535
TP145814	Contig_8811_length_1070	89	140	GC	0.0824176	0.0714286
TP147315	Contig_61659_length_483	274	326	TC	0.0681818	0.0833333
TP147435	Contig_28002_length_3436	1476	1524	TC	0.414634	0.379121
TP147475	Contig_2066_length_3180	383	398	GT	0.179775	0.197802
TP147493	Contig_26780_length_301	14	38	AG	0.0888889	0.0659341
TP147784	Contig_28323_length_1649	902	938	CG	0.0714286	0.0777778
TP147874	Contig_13508_length_5578	3097	3145	AG	0.27907	0.292135
TP14865	Contig_49856_length_400	219	230	GT	0.0862069	0.0909091
TP148766	Contig_27761_length_251	85	128	CG	0.405556	0.404494
TP148956	Contig_60226_length_229	71	133	CT	0.270115	0.274725
TP149092	Contig_13226_length_772	177	231	CT	0.0786517	0.0777778
TP149146	Contig_12297_length_1589	545	591	CT	0.0862069	0.0842697
TP149717	Contig_38362_length_287	2	9	CG	0.323529	0.325581
TP150110	Contig_54521_length_771	604	644	CA	0.270588	0.262195
TP151473	Contig_9640_length_1196	60	107	TA	0.0755814	0.0833333
TP151649	Contig_35062_length_3520	3097	3129	GC	0.204545	0.203297
TP151842	Contig_55205_length_1146	661	716	CG	0.0852273	0.0674157
TP151938	Contig_7654_length_5685	5482	5513	CT	0.256098	0.238889
TP152299	Contig_14889_length_1054	869	906	CA	0.133721	0.111765
TP152452	Contig_19647_length_1277	668	694	GC	0.125	0.129412
TP152991	Contig_18876_length_1263	115	176	CT	0.120879	0.117647
TP15321	Contig_15670_length_2216	1861	1885	GA	0.0977011	0.0824176
TP153340	Contig_39217_length_222	78	114	CG	0.466667	0.456044
TP153721	Contig_21117_length_1674	1157	1185	TC	0.37931	0.384615
TP156938	Contig_41594_length_2698	2191	2199	TC	0.170588	0.170588
TP157604	Contig_5770_length_2192	124	154	GA	0.207317	0.211765
TP158108	Contig_15998_length_1507	930	983	GA	0.428571	0.412088
TP15817	Contig_44755_length_2064	1182	1201	CA	0.180723	0.177778
TP15893	Contig_38650_length_474	199	223	GC	0.114943	0.104396
TP15925	Contig_7524_length_1224	130	150	AT	0.285714	0.277778
TP160552	Contig_11671_length_2252	453	466	GC	0.184524	0.191011
TP160841	Contig_25184_length_1007	408	434	TC	0.183333	0.186813
TP16186	Contig_11812_length_2132	472	496	TC	0.35119	0.356322
TP161864	Contig_5880_length_2472	1889	1903	TG	0.107955	0.104396
TP162204	Contig_4087_length_719	595	621	GA	0.360465	0.335165
TP162242	Contig_30311_length_327	31	90	CT	0.331325	0.324176
TP163170	Contig_1574_length_4578	933	940	GA	0.143678	0.137363
TP163254	Contig_43647_length_389	21	60	CA	0.264706	0.236264
TP163347	Contig_21567_length_629	215	278	TC	0.295181	0.274725
TP163713	Contig_34442_length_602	199	252	GC	0.422619	0.438889
TP163901	Contig_39788_length_1358	236	292	TC	0.16092	0.153846
TP163952	Contig_10280_length_1873	1432	1463	GA	0.216867	0.216667
TP16412	Contig_51668_length_2667	554	613	GA	0.0914634	0.0833333
TP165547	Contig_4549_length_1632	774	811	GT	0.365169	0.335165
TP165823	Contig_9434_length_6447	437	481	TC	0.0639535	0.0824176
TP166605	Contig_19218_length_3526	2948	2991	CG	0.301136	0.335294
TP167711	Contig_833_length_2973	2204	2251	GA	0.0581395	0.0714286
TP167806	Contig_1508_length_1573	1411	1462	TC	0.454023	0.466667
TP167846	Contig_22860_length_2407	76	121	TC	0.132184	0.103659
TP168021	Contig_15395_length_2159	22	29	CT	0.0670732	0.0561798
TP168134	Contig_6083_length_1957	1844	1896	AG	0.214286	0.204545
TP168622	Contig_3573_length_781	298	335	GC	0.101124	0.0824176
TP168887	Contig_24205_length_2213	636	650	GA	0.430233	0.434066
TP16950	Contig_47607_length_1655	169	176	CA	0.142857	0.133721
TP169536	Contig_42135_length_409	276	339	CT	0.0617978	0.0659341
TP169737	Contig_34446_length_862	349	387	CT	0.470588	0.466667
TP169829	Contig_23229_length_489	176	236	GT	0.130682	0.131868
TP170311	Contig_51656_length_1820	293	318	AC	0.22561	0.238095
TP170845	Contig_21989_length_1333	1034	1068	AG	0.0882353	0.127778
TP170861	Contig_10933_length_1332	873	885	CT	0.0888889	0.0852273
TP170943	Contig_16468_length_2386	160	168	AG	0.343373	0.329412
TP171319	Contig_54403_length_271	48	107	CG	0.268293	0.369318
TP171812	Contig_15753_length_1733	1600	1637	GC	0.335294	0.345238
TP172261	Contig_27073_length_741	349	358	GC	0.103659	0.102273
TP172396	Contig_27708_length_426	41	49	TC	0.0731707	0.0670732
TP172408	Contig_16457_length_1391	433	451	CT	0.483146	0.494444
TP172560	Contig_48599_length_1046	575	626	CT	0.0722222	0.0714286
TP17278	Contig_33016_length_1098	327	348	TC	0.44382	0.445055
TP173511	Contig_60560_length_274	159	184	AG	0.202247	0.192308
TP173990	Contig_24406_length_5654	3641	3699	AG	0.0517241	0.043956
TP17407	Contig_25793_length_2275	891	945	CA	0.186747	0.21978
TP174726	Contig_23194_length_1723	883	932	AG	0.475904	0.434066
TP174908	Contig_22823_length_490	271	295	GT	0.144578	0.120879
TP175100	Contig_52494_length_464	89	136	CT	0.402299	0.410112
TP175294	Contig_21561_length_1278	946	977	CG	0.101124	0.122222
TP175525	Contig_25628_length_1890	652	663	TA	0.0714286	0.071429
TP176487	Contig_55206_length_394	55	118	AT	0.230769	0.247191
TP176540	Contig_33189_length_1448	227	281	TC	0.340909	0.335165
TP176867	Contig_32757_length_401	85	104	TG	0.405556	0.472527
TP176948	Contig_39_length_1730	1188	1232	AG	0.471264	0.5
TP177163	Contig_17857_length_2235	303	326	TA	0.0666667	0.0764706
TP177212	Contig_34473_length_2576	48	74	GA	0.0697674	0.05
TP17753	Contig_12392_length_2344	1553	1581	GC	0.0738636	0.0561798
TP177735	Contig_61500_length_247	159	219	GA	0.116279	0.15
TP177847	Contig_21557_length_2371	185	244	GC	0.25	0.258242
TP177992	Contig_38334_length_1600	1463	1487	GA	0.331395	0.324176
TP17861	Contig_30488_length_1280	513	554	TC	0.0804598	0.0769231
TP178913	Contig_3382_length_4234	3331	3374	AG	0.0609756	0.0666667
TP179750	Contig_1173_length_1331	432	482	CT	0.103448	0.104396
TP180486	Contig_38825_length_668	485	502	CT	0.228916	0.244318
TP18056	Contig_55037_length_233	35	55	AT	0.476744	0.5
TP180594	Contig_43902_length_2138	796	815	GA	0.134146	0.156977
TP180864	Contig_21206_length_2830	1438	1501	TA	0.494318	0.478022
TP180865	Contig_21872_length_2742	1242	1247	CG	0.0872093	0.0955056
TP18109	Contig_7599_length_1960	945	998	AG	0.238636	0.261364
TP18175	Contig_61996_length_338	49	65	TA	0.120482	0.102273
TP181805	Contig_7821_length_895	164	206	CG	0.183333	0.197802
TP181949	Contig_39495_length_2046	1260	1321	CT	0.104651	0.10989
TP181968	Contig_32054_length_1812	1337	1366	AG	0.126374	0.115385
TP182422	Contig_44443_length_359	180	216	AG	0.164634	0.181319
TP182485	Contig_32333_length_1761	216	255	TG	0.461538	0
TP183147	Contig_41996_length_1097	662	665	CG	0.233333	0.241758
TP183298	Contig_33822_length_677	245	262	GA	0.246988	0.215116
TP183322	Contig_25627_length_754	578	587	GT	0.33908	0.316092
TP183801	Contig_56200_length_282	45	55	CT	0.060241	0.060241
TP183890	Contig_33056_length_1205	294	344	CG	0.214286	0.214286
TP184081	Contig_35113_length_2722	2603	2633	TC	0.0862069	0.1
TP185037	Contig_22323_length_1828	795	856	CT	0.115385	0.115385
TP185244	Contig_13265_length_2894	1626	1688	AG	0.119318	0.138889
TP185374	Contig_38080_length_2080	1612	1649	AG	0.435294	0.417582
TP185722	Contig_6103_length_1637	503	511	CG	0.448864	0.477273
TP186202	Contig_42831_length_1835	269	318	GA	0.258824	0.280899
TP187482	Contig_19992_length_3530	3337	3353	AC	0.44382	0.450549
TP187739	Contig_32068_length_1750	742	784	AG	0.125	0.122222
TP188025	Contig_8505_length_2553	2270	2312	AG	0.4	0.406593
TP188487	Contig_31856_length_1187	155	216	GA	0.211111	0.214286
TP188509	Contig_36775_length_723	524	583	TA	0.0843373	0.0898876
TP189494	Contig_15630_length_599	145	161	TC	0.453488	0.413793
TP189561	Contig_45558_length_922	381	429	CT	0.133333	0.142857
TP189610	Contig_1904_length_547	165	197	GC	0.0722892	0.0722222
TP190501	Contig_12401_length_2197	625	682	TC	0.430233	0.428571
TP190535	Contig_41566_length_408	281	342	GC	0.101124	0.0666667
TP190553	Contig_51638_length_265	149	210	TA	0.0705882	0.0777778
TP191098	Contig_22083_length_2826	2707	2731	GT	0.0697674	0.0879121
TP191312	Contig_16686_length_2323	833	872	GA	0.119048	0.137363
TP191931	Contig_15729_length_3597	1435	1448	CT	0.0535714	0.0454545
TP192309	Contig_7834_length_1687	1144	1184	AT	0.0581395	0.0555556
TP19335	Contig_45654_length_810	399	411	GT	0.0944444	0.0934066
TP193407	Contig_22474_length_400	40	74	GA	0.305556	0.302198
TP193493	Contig_32580_length_1010	673	711	AG	0.0786517	0.0833333
TP193638	Contig_64355_length_260	162	190	TC	0.427778	0.423077
TP193820	Contig_46472_length_2630	2474	2503	TA	0.0523256	0.0511364
TP193837	Contig_36549_length_1748	1068	1109	GC	0.104651	0.10989
TP194041	Contig_14814_length_1097	393	404	GC	0.0843373	0.1
TP194308	Contig_28756_length_795	568	614	CG	0.264706	0.258824
TP194734	Contig_1081_length_4231	739	774	GA	0.291667	0.267442
TP195285	Contig_26347_length_3957	162	225	TC	0.0654762	0.0611111
TP196361	Contig_41230_length_1126	774	808	CA	0.179775	0.192308
TP196783	Contig_46634_length_758	517	563	AT	0.482558	0.483333
TP196817	Contig_25233_length_3219	3075	3118	AG	0.0426829	0.032967
TP196990	Contig_50012_length_275	13	76	TC	0.378049	0.382022
TP197137	Contig_37107_length_2178	1069	1089	GA	0.0747126	0.0824176
TP197683	Contig_59957_length_2120	1675	1692	CT	0.186047	0.17033
TP198895	Contig_32403_length_2306	481	518	TA	0.341463	0.340909
TP200465	Contig_51095_length_243	25	40	GC	0.213483	0.177778
TP200721	Contig_9422_length_1293	185	189	CG	0.0892857	0.0879121
TP201101	Contig_56171_length_323	211	228	GC	0.131868	0.134831
TP201779	Contig_47416_length_761	228	235	TC	0.0561798	0.0561798
TP202135	Contig_48785_length_1564	1183	1203	CT	0.238636	0.236264
TP202211	Contig_42620_length_244	71	132	AG	0.0549451	0.0604396
TP203643	Contig_58157_length_293	153	188	CT	0.109756	0.105882
TP203850	Contig_27333_length_483	69	122	CT	0.119048	0.153846
TP203906	Contig_11082_length_1480	1132	1138	TA	0.0674157	0.061798
TP204481	Contig_20524_length_894	516	548	CT	0.288235	0.255556
TP204484	Contig_45496_length_440	136	169	TG	0.386364	0.383333
TP204590	Contig_54060_length_332	142	169	GA	0.097561	0.091954
TP204684	Contig_8791_length_2846	2615	2660	CT	0.0523256	0.0549451
TP205302	Contig_39602_length_2557	349	382	AG	0.494318	0.472527
TP205956	Contig_41056_length_631	317	342	TA	0.283133	0.280899
TP208098	Contig_14470_length_953	599	632	GA	0.322222	0.324176
TP208585	Contig_40581_length_900	737	770	AG	0.463855	0.478022
TP209094	Contig_26797_length_769	4	30	GT	0.174419	0.194444
TP20984	Contig_38670_length_1377	491	555	AC	0.434066	0.412088
TP21023	Contig_14986_length_1279	1052	1060	AC	0.0722892	0.0909091
TP211436	Contig_28245_length_355	145	161	CG	0.114458	0.094118
TP211463	Contig_52072_length_1343	277	300	TA	0.166667	0.164835
TP21181	Contig_18076_length_1050	483	538	AT	0.164773	0.181319
TP212027	Contig_37037_length_3058	2557	2603	TC	0.0662651	0.0659341
TP213099	Contig_66674_length_236	49	56	CG	0.110465	0.135294
TP213163	Contig_35400_length_240	62	96	GA	0.0888889	0.0879121
TP213517	Contig_21270_length_2440	141	158	GC	0.0882353	0.0730337
TP213934	Contig_38204_length_1864	1518	1562	AG	0.143678	0.164835
TP213970	Contig_57216_length_269	71	129	CA	0.103448	0.0934066
TP214847	Contig_14295_length_1547	415	460	AG	0.252874	0.252874
TP215475	Contig_14471_length_566	441	476	GA	0.305882	0.298851
TP215519	Contig_41989_length_369	205	230	TC	0.158824	0.147727
TP216277	Contig_40290_length_1341	952	976	CG	0.132184	0.114943
TP216468	Contig_29889_length_417	147	175	GC	0.142857	0.153846
TP217148	Contig_32614_length_356	32	80	CT	0.0903614	0.0989011
TP217166	Contig_15350_length_1623	423	436	TG	0.392045	0.395604
TP217289	Contig_17529_length_1074	612	673	CG	0.203488	0.196629
TP21763	Contig_9579_length_1397	407	426	TA	0.294444	0.302198
TP217672	Contig_41092_length_518	317	345	GC	0.342697	0.346154
TP217784	Contig_36936_length_340	10	43	CG	0.138554	0.135294
TP21819	Contig_6044_length_437	261	312	GC	0.258621	0.258242
TP219240	Contig_10655_length_5473	5224	5261	AG	0.454545	0.456044
TP219270	Contig_63268_length_422	190	252	TC	0.0689655	0.0494505
TP219305	Contig_18461_length_4216	398	409	GA	0.125	0.115385
TP219547	Contig_62936_length_223	128	171	GA	0.0666667	0.0659341
TP219620	Contig_35135_length_540	66	80	AG	0.26506	0.284884
TP220129	Contig_30655_length_1499	1234	1276	TA	0.276471	0.27907
TP220323	Contig_5774_length_1866	284	302	CT	0.164634	0.142857
TP22053	Contig_40081_length_296	146	172	GC	0.120879	0.142857
TP220693	Contig_6490_length_1123	1021	1052	CG	0.246988	0.264045
TP221145	Contig_21311_length_1719	795	825	GT	0.386905	0.377778
TP222105	Contig_1939_length_2974	1006	1009	TA	0.0795455	0.0722222
TP222113	Contig_22392_length_2551	1422	1478	GT	0.192771	0.151685
TP222546	Contig_17496_length_787	41	95	CG	0.25	0.255556
TP222602	Contig_10100_length_1658	1574	1609	CT	0.0666667	0.0549451
TP222799	Contig_53515_length_860	506	549	CA	0.0705882	0.0722222
TP223316	Contig_16771_length_363	215	228	GA	0.186047	0.188889
TP223342	Contig_11771_length_1731	579	630	GA	0.295455	0.32967
TP223407	Contig_15032_length_2708	2000	2051	TC	0.077381	0.068182
TP22343	Contig_1696_length_1892	593	646	TC	0.10989	0.105882
TP223613	Contig_53405_length_269	127	160	TG	0.130682	0.120879
TP224414	Contig_53492_length_393	112	139	TC	0.0852273	0.0934066
TP224415	Contig_36156_length_444	243	258	GA	0.114458	0.0965909
TP224681	Contig_62578_length_1990	1310	1324	AG	0.0804598	0.0777778
TP22469	Contig_40249_length_754	153	181	TC	0.11236	0.104396
TP224768	Contig_38263_length_1288	1151	1206	CT	0.101124	0.0955056
TP225216	Contig_49836_length_366	66	121	AG	0.108434	0.122093
TP225312	Contig_6356_length_2660	1615	1667	CA	0.494382	0.450549
TP226138	Contig_60798_length_226	105	120	TC	0.476744	0.460674
TP226225	Contig_37478_length_1610	1418	1475	CT	0.238095	0.21978
TP226934	Contig_14987_length_2265	2120	2176	GC	0.196629	0.196629
TP227011	Contig_1548_length_2660	2188	2223	CT	0.0568182	0.0604396
TP227119	Contig_49467_length_240	68	90	TC	0.385057	0.401099
TP227191	Contig_41947_length_1092	191	254	CT	0.13253	0.126374
TP227616	Contig_53172_length_328	110	152	TC	0.277778	0.291209
TP228026	Contig_49729_length_540	199	208	CG	0.210843	0.224138
TP229011	Contig_39735_length_411	337	338	GC	0.0517241	0.0549451
TP230433	Contig_27687_length_2591	1512	1574	AG	0.159091	0.177778
TP230444	Contig_48075_length_510	312	369	CA	0.390805	0.4
TP230454	Contig_41667_length_993	761	824	CT	0.0561798	0.0659341
TP230865	Contig_22948_length_586	219	255	GC	0.0955056	0.115385
TP231021	Contig_30907_length_4430	835	896	GA	0.129412	0.137931
TP231070	Contig_45515_length_1358	697	724	AG	0.195402	0.203297
TP232560	Contig_40180_length_1182	739	760	TG	0.172414	0.142857
TP232589	Contig_8067_length_1654	758	802	GA	0.194118	0.203297
TP232640	Contig_35983_length_1488	1077	1117	AG	0.244048	0.269231
TP233060	Contig_43358_length_316	139	199	CG	0.329545	0.335165
TP233510	Contig_59786_length_224	79	113	GA	0.043956	0.043956
TP233530	Contig_43877_length_1373	875	880	GA	0.091954	0.105556
TP233862	Contig_3476_length_1033	959	972	GC	0.110465	0.10989
TP234606	Contig_38151_length_1759	1196	1205	GC	0.222892	0.230769
TP234778	Contig_17693_length_1253	1099	1157	CG	0.133721	0.126374
TP236608	Contig_2338_length_2178	210	215	GA	0.288889	0.264045
TP236927	Contig_56984_length_365	157	179	CA	0.109756	0.11236
TP237020	Contig_13339_length_844	137	201	AT	0.141176	0.161111
TP237450	Contig_11122_length_2163	1650	1712	TC	0.0609756	0.0611111
TP237599	Contig_7836_length_3551	1189	1202	CT	0.115854	0.129412
TP237600	Contig_14541_length_1706	151	211	TC	0.176829	0.174699
TP237767	Contig_49348_length_398	86	126	AG	0.345238	0.345238
TP23779	Contig_1523_length_2164	1786	1832	TG	0.395604	0.395604
TP23813	Contig_51090_length_368	168	202	GA	0.136905	0.132184
TP238514	Contig_23098_length_2760	1360	1421	CT	0.27381	0.261111
TP238723	Contig_14417_length_1782	922	976	CT	0.0722892	0.0604396
TP239754	Contig_10081_length_1259	763	809	GT	0.154762	0.166667
TP240170	Contig_24215_length_779	363	377	AG	0.453488	0.483516
TP240275	Contig_56627_length_881	288	350	TC	0.0988372	0.0879121
TP242494	Contig_45253_length_1057	315	341	AG	0.402299	0.395604
TP24304	Contig_39985_length_441	321	370	CT	0.43956	0.434066
TP243662	Contig_65576_length_901	304	325	AG	0.0882353	0.0833333
TP245102	Contig_25446_length_6229	72	93	AC	0.0764706	0.0833333
TP24524	Contig_17003_length_2468	2178	2201	GA	0.35	0.340659
TP245252	Contig_18603_length_1812	1649	1660	CA	0.164773	0.166667
TP245547	Contig_48479_length_1215	868	923	TA	0.402439	0.394444
TP246511	Contig_16273_length_2152	486	542	TC	0.104396	0.0879121
TP24712	Contig_31486_length_315	60	83	GC	0.128049	0.123596
TP248039	Contig_11220_length_1390	577	615	TC	0.0595238	0.0568182
TP248364	Contig_9615_length_1021	445	486	CT	0.494186	0.461111
TP250480	Contig_18077_length_4907	3977	4031	CA	0.416667	0.39011
TP25049	Contig_9818_length_2763	670	687	CT	0.0662651	0.0581395
TP250831	Contig_34028_length_3183	3009	3016	GA	0.122093	0.129213
TP250881	Contig_32234_length_1598	809	848	GA	0.0944444	0.111111
TP251053	Contig_3396_length_4161	56	104	CG	0.0670732	0.05
TP252361	Contig_5139_length_1316	697	734	AG	0.22619	0.272222
TP25280	Contig_36976_length_846	423	445	CG	0.0944444	0.0879121
TP253572	Contig_7043_length_899	771	790	AC	0.277108	0.284091
TP25572	Contig_40015_length_221	11	32	TC	0.302198	0.296703
TP2564	Contig_5926_length_2057	1130	1178	CG	0.218391	0.214286
TP257373	Contig_27351_length_851	172	208	AG	0.377907	0.401099
TP257801	Contig_45306_length_319	134	167	CG	0.0639535	0.0494505
TP258015	Contig_35015_length_497	249	295	AG	0.14881	0.166667
TP258093	Contig_24185_length_1456	798	804	CG	0.403409	0.413793
TP258633	Contig_21113_length_834	524	583	GC	0.152439	0.14881
TP2588	Contig_38196_length_1221	714	766	AG	0.464706	0.488764
TP260178	Contig_15266_length_1512	1368	1418	CG	0.0977011	0.0934066
TP261347	Contig_33664_length_2547	1111	1144	GC	0.0903614	0.0824176
TP262034	Contig_46077_length_457	242	289	GC	0.481928	0.455056
TP262450	Contig_49896_length_1277	722	755	CT	0.153409	0.153846
TP26261	Contig_24650_length_3527	84	133	CG	0.266667	0.266667
TP263053	Contig_36170_length_323	30	39	CA	0.0892857	0.0934066
TP263651	Contig_42840_length_393	237	274	CG	0.128049	0.154762
TP264109	Contig_34233_length_614	47	99	CT	0.0804598	0.0769231
TP264519	Contig_44025_length_510	113	165	GC	0.316092	0.318681
TP264619	Contig_28767_length_341	63	72	AG	0.353933	0.382022
TP264896	Contig_7140_length_4235	3601	3639	GT	0.0963855	0.0777778
TP265659	Contig_14697_length_1037	60	120	GA	0.110465	0.0989011
TP266069	Contig_42404_length_263	64	121	GA	0.135294	0.136364
TP267231	Contig_29005_length_975	621	661	CG	0.0611111	0.0769231
TP267240	Contig_67865_length_357	164	183	CT	0.283133	0.206897
TP26792	Contig_14072_length_947	569	586	AG	0.162651	0.137363
TP267953	Contig_50549_length_266	87	119	CT	0.0611111	0.0714286
TP26835	Contig_35384_length_1219	118	156	CT	0.211111	0.241758
TP268975	Contig_21444_length_2315	2156	2185	CT	0.107143	0.106742
TP269180	Contig_59739_length_244	148	182	GC	0.0898876	0.0568182
TP269364	Contig_4625_length_739	271	283	CT	0.180233	0.183333
TP26972	Contig_20557_length_472	72	136	AC	0.258427	0.255556
TP271221	Contig_59545_length_231	10	65	GC	0.0639535	0.0227273
TP272105	Contig_45768_length_1206	343	387	CT	0.060241	0.0714286
TP272171	Contig_16130_length_1633	756	813	GA	0.217647	0.210227
TP272499	Contig_834_length_455	63	109	AC	0.222892	0.197802
TP273018	Contig_40139_length_305	174	200	GA	0.139535	0.137363
TP273307	Contig_55932_length_239	30	87	TG	0.178161	0.22619
TP273404	Contig_54211_length_227	7	38	TC	0.493976	0.465517
TP274129	Contig_18746_length_869	100	128	CG	0.180233	0.189655
TP274875	Contig_66966_length_465	263	273	TC	0.231707	0.235294
TP275140	Contig_61431_length_229	98	144	TG	0.482353	0.461538
TP275622	Contig_37932_length_272	23	86	TG	0.0611111	0.0574713
TP27576	Contig_43708_length_597	529	576	GC	0.0795455	0.0944444
TP276043	Contig_31169_length_3757	79	109	AG	0.403409	0.39011
TP277129	Contig_27282_length_270	8	61	GC	0.0609756	0.060241
TP27718	Contig_31740_length_531	301	341	CT	0.0879121	0.0879121
TP278361	Contig_42824_length_1494	670	702	GC	0.0872093	0.088889
TP278748	Contig_7456_length_878	434	446	TA	0.366279	0.373626
TP279307	Contig_63890_length_255	15	72	CT	0.206897	0.202247
TP279503	Contig_41782_length_1290	231	259	AT	0.203488	0.197674
TP28231	Contig_28150_length_2190	227	284	CG	0.349398	0.340659
TP283542	Contig_31038_length_1143	97	107	CT	0.139535	0.159341
TP283595	Contig_22805_length_2784	295	350	GA	0.184524	0.159341
TP283724	Contig_50542_length_227	52	72	CA	0.0914634	0.103659
TP28433	Contig_8784_length_4692	1933	1956	AG	0.0777778	0.0934066
TP286127	Contig_20372_length_399	242	266	AG	0.139535	0.153846
TP286941	Contig_62578_length_1990	1403	1435	TC	0.130952	0.116667
TP287319	Contig_21511_length_1039	702	755	CT	0.317647	0.302198
TP288228	Contig_52758_length_716	447	500	CT	0.0824176	0.0824176
TP288653	Contig_34281_length_2031	1869	1906	CA	0.122222	0.126374
TP28945	Contig_22165_length_1011	32	47	AG	0.0666667	0.0747126
TP289583	Contig_26267_length_3366	2675	2685	GC	0.0670732	0.104396
TP289640	Contig_23101_length_1427	873	905	AC	0.284091	0.28022
TP289711	Contig_7993_length_3221	891	918	GA	0.253012	0.26506
TP289712	Contig_43412_length_472	51	103	CT	0.136364	0.120879
TP289713	Contig_39701_length_1702	1134	1174	TG	0.343023	0.325581
TP289778	Contig_2850_length_775	361	398	CG	0.238636	0.261111
TP28999	Contig_54780_length_465	38	75	CG	0.418605	0.446429
TP29026	Contig_12702_length_2825	372	384	GC	0.166667	0.208791
TP290826	Contig_27630_length_1116	648	662	GA	0.109756	0.117647
TP291030	Contig_45342_length_376	21	47	GA	0.107143	0.0934066
TP291389	Contig_14944_length_2017	1569	1609	AG	0.0955056	0.0989011
TP291760	Contig_7081_length_2156	395	423	CT	0.408537	0.401099
TP291807	Contig_52636_length_484	239	285	TG	0.339286	0.319767
TP292473	Contig_39656_length_563	442	455	CG	0.0549451	0.0659341
TP29250	Contig_44734_length_1688	230	289	GC	0.0647059	0.043956
TP292542	Contig_10737_length_1839	29	46	GT	0.123596	0.10989
TP293364	Contig_683_length_1320	574	631	GC	0.232955	0.241758
TP29426	Contig_21142_length_905	349	355	AT	0.426136	0.412088
TP294388	Contig_10575_length_1426	344	376	CG	0.178571	0.207865
TP294957	Contig_22552_length_2016	1675	1686	CG	0.0659341	0.0604396
TP294961	Contig_23967_length_414	73	74	CG	0.2	0.211111
TP295750	Contig_34742_length_508	391	455	GA	0.0549451	0.0722892
TP296712	Contig_37685_length_321	234	274	TC	0.494505	0.5
TP296886	Contig_26513_length_1317	26	38	GT	0.278409	0.274725
TP297025	Contig_42393_length_219	40	89	CT	0.0824176	0.0879121
TP297320	Contig_39288_length_617	14	77	GT	0.32967	0.313187
TP297381	Contig_41688_length_303	231	246	CG	0.109756	0.110465
TP299681	Contig_60447_length_223	90	101	GC	0.0535714	0.0384615
TP299709	Contig_19255_length_779	532	589	AG	0.0777778	0.0824176
TP299986	Contig_34617_length_552	197	237	AT	0.0714286	0.0625
TP300173	Contig_49916_length_1736	781	845	AG	0.202247	0.177778
TP300251	Contig_22872_length_380	217	275	GA	0.142857	0.142857
TP301020	Contig_55657_length_223	42	61	CT	0.229412	0.235955
TP301973	Contig_48725_length_373	130	136	GC	0.206897	0.204545
TP302507	Contig_10449_length_900	436	479	CG	0.274725	0.263736
TP302913	Contig_44034_length_421	44	74	CT	0.0632184	0.0786517
TP303742	Contig_11959_length_962	866	903	GA	0.206897	0.225275
TP303969	Contig_38660_length_827	1	55	GA	0.116667	0.10989
TP304268	Contig_36487_length_1400	1132	1178	GA	0.117647	0.104396
TP304312	Contig_10555_length_1986	49	99	GT	0.0989011	0.106742
TP304416	Contig_56720_length_292	93	128	AG	0.414634	0.396552
TP304499	Contig_50550_length_502	39	84	GC	0.376404	0.340659
TP304770	Contig_32131_length_5685	1365	1394	GA	0.281609	0.269231
TP304888	Contig_33718_length_551	481	534	GC	0.102273	0.101124
TP305205	Contig_17990_length_506	221	230	GA	0.0568182	0.043956
TP305349	Contig_26924_length_1125	498	503	GT	0.193182	0.192308
TP305375	Contig_14048_length_240	136	181	CA	0.05	0.0494505
TP305745	Contig_14251_length_595	124	169	GC	0.054878	0.0352941
TP306270	Contig_46405_length_234	134	152	GA	0.0898876	0.0989011
TP306850	Contig_17864_length_1298	748	763	AC	0.0722892	0.126374
TP307291	Contig_22808_length_739	231	274	TC	0.131868	0.131868
TP30731	Contig_13841_length_4773	80	133	CT	0.0611111	0.0769231
TP308019	Contig_21479_length_767	497	542	GC	0.0914634	0.0764706
TP308192	Contig_49782_length_235	129	138	GA	0.0705882	0.0738636
TP308323	Contig_50571_length_262	58	98	GT	0.045977	0.0449438
TP308416	Contig_1024_length_2528	37	87	AT	0.12069	0.116667
TP308993	Contig_15612_length_927	46	92	GA	0.327586	0.303371
TP309208	Contig_11640_length_1053	640	656	AC	0.405882	0.417647
TP309464	Contig_42042_length_329	44	54	AG	0.224138	0.224138
TP309647	Contig_40864_length_242	118	165	CA	0.2	0.192308
TP309880	Contig_15195_length_338	63	96	GA	0.104396	0.104396
TP310135	Contig_8864_length_1327	84	132	GC	0.0654762	0.0689655
TP310167	Contig_48848_length_367	162	168	TG	0.494382	0.5
TP310455	Contig_52990_length_345	97	126	GC	0.192308	0.197802
TP31058	Contig_10081_length_1259	604	626	CT	0.301205	0.310345
TP311077	Contig_13152_length_1398	1169	1210	GA	0.147727	0.157303
TP311688	Contig_51324_length_616	517	528	AG	0.209302	0.197802
TP311703	Contig_2998_length_988	774	829	TG	0.185393	0.186813
TP311708	Contig_29582_length_323	44	79	CT	0.11236	0.120879
TP311990	Contig_26420_length_433	26	56	AC	0.441176	0.441176
TP312243	Contig_14142_length_5366	4376	4388	GA	0.0783133	0.0786517
TP313092	Contig_39617_length_241	28	92	CG	0.412088	0.379121
TP313901	Contig_7237_length_323	120	147	CA	0.0730337	0.0824176
TP313936	Contig_53953_length_1139	1030	1057	CT	0.0786517	0.0879121
TP314020	Contig_25452_length_879	175	232	CG	0.348315	0.372222
TP314059	Contig_8853_length_2047	21	32	AG	0.222892	0.197674
TP31582	Contig_12952_length_2797	1100	1149	TA	0.262195	0.25
TP316134	Contig_55903_length_729	166	202	TC	0.0632184	0.0659341
TP316536	Contig_30101_length_1380	552	572	GA	0.0977011	0.0714286
TP316646	Contig_5773_length_2280	1922	1957	TG	0.362069	0.377778
TP317358	Contig_36843_length_942	100	133	AG	0.114943	0.104396
TP317979	Contig_24879_length_931	614	634	CG	0.465909	0.434066
TP318206	Contig_27661_length_657	377	388	TC	0.394118	0.363636
TP319369	Contig_33378_length_244	105	135	AG	0.120879	0.10989
TP319762	Contig_60888_length_431	169	198	CT	0.338889	0.357143
TP319774	Contig_62650_length_225	21	49	CA	0.128049	0.109195
TP320832	Contig_56414_length_273	54	68	CT	0.303571	0.307692
TP320925	Contig_37682_length_1313	1172	1181	GT	0.123596	0.120879
TP320936	Contig_15947_length_728	627	664	AG	0.193182	0.186813
TP32096	Contig_29894_length_2801	1685	1694	GC	0.160714	0.177778
TP321319	Contig_1468_length_2641	1237	1271	AC	0.0697674	0.0549451
TP322553	Contig_65947_length_388	88	100	CG	0.0604396	0.0604396
TP323775	Contig_50673_length_636	51	69	GA	0.0505618	0.0449438
TP32382	Contig_9603_length_1101	937	970	AG	0.211111	0.203297
TP323979	Contig_36724_length_1039	228	261	CG	0.0625	0.0714286
TP32417	Contig_51001_length_793	181	220	TC	0.268293	0.259036
TP324395	Contig_15876_length_554	457	463	AG	0.455056	0.5
TP326952	Contig_20957_length_976	301	331	CT	0.134146	0.104396
TP326974	Contig_48885_length_1153	423	455	AT	0.107143	0.102273
TP328435	Contig_18409_length_2182	2022	2081	AT	0.0833333	0.0833333
TP3302	Contig_63286_length_239	107	137	AT	0.10241	0.113095
TP33140	Contig_47407_length_662	347	382	GA	0.373563	0.382022
TP331602	Contig_39497_length_815	487	505	CT	0.127907	0.138889
TP331947	Contig_3090_length_5721	5370	5419	TC	0.433735	0.433333
TP33271	Contig_35782_length_1294	1021	1053	CA	0.113095	0.111111
TP332736	Contig_6437_length_1064	359	391	CT	0.0670732	0.0611111
TP333269	Contig_4532_length_2818	2148	2163	GA	0.204819	0.177778
TP333288	Contig_36619_length_1363	1163	1199	GA	0.0813953	0.0879121
TP334287	Contig_34583_length_1350	978	1016	TG	0.274725	0.263736
TP334326	Contig_35992_length_804	489	522	GA	0.361446	0.367816
TP334339	Contig_62389_length_245	78	84	CT	0.109195	0.105556
TP334482	Contig_37053_length_685	128	143	CG	0.395349	0.377778
TP33480	Contig_12123_length_784	359	412	AG	0.122093	0.117978
TP33513	Contig_31438_length_1706	392	442	CG	0.0786517	0.0555556
TP33610	Contig_12729_length_1195	344	397	TC	0.134831	0.142857
TP336592	Contig_51828_length_552	214	229	CG	0.0689655	0.0659341
TP336867	Contig_39342_length_218	45	91	GC	0.139535	0.291209
TP337042	Contig_31360_length_3005	1480	1542	CT	0.447059	0.466667
TP337326	Contig_38920_length_258	131	142	AT	0.0853659	0.0764706
TP338503	Contig_13534_length_1052	958	981	CG	0.140244	0.155556
TP338791	Contig_301_length_933	236	279	CT	0.0666667	0.0549451
TP339327	Contig_14960_length_293	123	141	CG	0.162651	0.168675
TP339418	Contig_5275_length_323	145	155	GT	0.107955	0.0769231
TP339433	Contig_25642_length_358	209	263	CT	0.172414	0.175824
TP339606	Contig_20404_length_376	72	87	TC	0.0795455	0.0769231
TP339630	Contig_55099_length_493	386	404	GA	0.174419	0.157303
TP340888	Contig_55806_length_235	23	43	AG	0.494505	0.493976
TP341684	Contig_20677_length_2105	1167	1220	CT	0.0705882	0.0604396
TP342161	Contig_13528_length_4555	2410	2425	TC	0.379121	0.401099
TP342226	Contig_4321_length_1260	743	800	AC	0.313953	0.3
TP342398	Contig_45400_length_756	263	280	AG	0.477273	0.461538
TP344412	Contig_40140_length_465	44	63	GC	0.198795	0.213483
TP344523	Contig_28381_length_1581	1221	1241	GA	0.120482	0.0977011
TP344548	Contig_2941_length_1380	1166	1224	GA	0.0963855	0.0989011
TP34494	Contig_49699_length_1190	547	552	AG	0.384615	0.373626
TP345109	Contig_13921_length_2228	1332	1379	AG	0.138554	0.126374
TP345240	Contig_25328_length_1299	998	1021	AG	0.140244	0.136905
TP345559	Contig_25526_length_2396	996	1035	GC	0.103659	0.0898876
TP347695	Contig_35386_length_2808	2162	2173	CT	0.0595238	0.0574713
TP347923	Contig_5203_length_3157	1322	1360	AC	0.482143	0.466292
TP348112	Contig_9097_length_1570	815	853	TC	0.397727	0.373626
TP348244	Contig_31449_length_1221	159	217	CT	0.152941	0.133333
TP34848	Contig_4464_length_3784	3245	3283	GA	0.117647	0.126374
TP349420	Contig_57919_length_349	97	133	GA	0.077381	0.0681818
TP350397	Contig_12009_length_3058	839	856	CT	0.172619	0.161111
TP351668	Contig_51145_length_410	8	47	GC	0.0639535	0.0666667
TP352478	Contig_47862_length_233	105	133	CG	0.297753	0.311111
TP352949	Contig_10542_length_2042	1784	1817	CT	0.158824	0.153846
TP353446	Contig_49830_length_526	210	235	CG	0.198795	0.188889
TP353775	Contig_33533_length_1579	132	172	CT	0.411765	0.379121
TP354689	Contig_31155_length_356	158	202	AT	0.127907	0.126374
TP354735	Contig_47567_length_2350	737	761	GA	0.0535714	0.0549451
TP354836	Contig_661_length_3118	2650	2704	CT	0.0611111	0.0611111
TP355183	Contig_26196_length_3806	1751	1794	AT	0.0654762	0.0617978
TP355426	Contig_32232_length_1723	1612	1636	CA	0.383721	0.380952
TP35584	Contig_47147_length_308	211	225	CG	0.189655	0.177778
TP355952	Contig_40540_length_651	470	481	GC	0.0903614	0.0833333
TP355971	Contig_9227_length_339	201	243	GA	0.292683	0.282353
TP35624	Contig_13245_length_1229	1078	1104	TC	0.0611111	0.0714286
TP356410	Contig_14339_length_3540	3092	3151	TC	0.116667	0.115385
TP35684	Contig_21849_length_558	355	382	CG	0.0581395	0.0561798
TP356851	Contig_60353_length_1227	444	481	TG	0.127907	0.131868
TP356905	Contig_38106_length_920	835	853	CT	0.157303	0.164835
TP357005	Contig_50017_length_738	575	616	TC	0.0872093	0.0909091
TP357563	Contig_62101_length_283	15	51	CG	0.5	0.478022
TP357927	Contig_18755_length_3515	3355	3384	TC	0.0777778	0.0666667
TP357933	Contig_9979_length_5495	693	721	AG	0.297619	0.258242
TP357989	Contig_42815_length_276	19	51	CT	0.482143	0.482558
TP358019	Contig_11354_length_1956	1505	1522	GA	0.111765	0.101124
TP35889	Contig_9830_length_3919	1631	1652	CT	0.114943	0.109195
TP35963	Contig_47249_length_818	698	715	GA	0.154762	0.141176
TP361500	Contig_18676_length_1683	138	185	CA	0.458824	0.460674
TP361583	Contig_14888_length_3332	959	1002	CA	0.0662651	0.0666667
TP363460	Contig_52003_length_433	311	370	GT	0.150602	0.154762
TP364573	Contig_52206_length_247	123	134	CT	0.0581395	0.0549451
TP365134	Contig_49215_length_3135	2863	2915	CG	0.0529412	0.05
TP365872	Contig_34542_length_1378	1106	1120	GC	0.0487805	0.0714286
TP365976	Contig_26925_length_1906	349	385	GA	0.0555556	0.0659341
TP366050	Contig_42425_length_223	98	123	CG	0.0568182	0.0604396
TP366077	Contig_61355_length_247	141	185	GT	0.47561	0.47191
TP366362	Contig_26437_length_2360	903	923	CT	0.0581395	0.0659341
TP36670	Contig_23952_length_493	344	382	CA	0.108434	0.101124
TP366822	Contig_8951_length_2033	795	842	GC	0.343373	0.341176
TP366839	Contig_26924_length_1125	625	665	GC	0.405882	0.406593
TP37067	Contig_57764_length_726	89	136	GA	0.145349	0.137363
TP37698	Contig_34419_length_3078	2170	2202	CT	0.252941	0.241573
TP38305	Contig_11789_length_363	81	110	TC	0.494118	0.466667
TP3873	Contig_14347_length_2011	304	318	GT	0.0843373	0.0755814
TP39006	Contig_51559_length_475	245	265	TC	0.0786517	0.0824176
TP39535	Contig_46173_length_290	70	105	GA	0.471264	0.494505
TP39676	Contig_24521_length_1397	169	218	CT	0.288889	0.3
TP40104	Contig_35760_length_3314	176	193	TC	0.448864	0.455556
TP40299	Contig_63506_length_267	50	86	CA	0.289157	0.263736
TP40366	Contig_32576_length_326	60	93	CA	0.114458	0.123529
TP41734	Contig_48040_length_273	161	221	GA	0.186813	0.170732
TP4175	Contig_4463_length_4042	3267	3280	GA	0.445783	0.483146
TP42001	Contig_1866_length_308	96	137	CG	0.0617978	0.0666667
TP42102	Contig_24999_length_776	219	263	CT	0.196629	0.186813
TP43003	Contig_31872_length_1409	495	506	GC	0.232558	0.214286
TP43098	Contig_18909_length_3877	1659	1671	GA	0.0574713	0.0494505
TP43119	Contig_46424_length_3293	3073	3084	GC	0.133333	0.126374
TP43248	Contig_38513_length_700	320	377	CG	0.196429	0.185393
TP43258	Contig_27284_length_1638	550	586	TG	0.170455	0.186813
TP43266	Contig_9544_length_1181	445	508	CT	0.0730337	0.0714286
TP43350	Contig_30345_length_1431	1140	1204	TC	0.103448	0.0989011
TP43901	Contig_27099_length_2012	849	876	TA	0.0813953	0.1
TP44015	Contig_24759_length_1755	10	29	TA	0.271084	0.238636
TP44479	Contig_26957_length_1935	1475	1515	TA	0.156977	0.151685
TP44695	Contig_28435_length_669	534	564	CA	0.224138	0.214286
TP44767	Contig_38650_length_474	15	76	TC	0.117647	0.107955
TP45630	Contig_23797_length_1867	714	735	GT	0.298851	0.308989
TP46288	Contig_52801_length_1047	120	147	GA	0.383333	0.357143
TP46312	Contig_29924_length_622	432	465	TG	0.137931	0.111765
TP46833	Contig_49063_length_1098	812	837	GA	0.138554	0.137363
TP46909	Contig_25172_length_3993	551	591	CT	0.0955056	0.0989011
TP46961	Contig_57269_length_234	111	143	CT	0.386905	0.383333
TP47116	Contig_32190_length_1839	536	567	AT	0.0611111	0.0494505
TP47224	Contig_44090_length_1179	325	355	CT	0.120482	0.116279
TP47620	Contig_11561_length_1238	368	397	CT	0.0852273	0.0909091
TP48125	Contig_20484_length_2490	668	697	AC	0.0722892	0.0662651
TP48147	Contig_5611_length_1662	396	404	GA	0.1	0.0930233
TP48789	Contig_25293_length_229	27	39	CT	0.138889	0.133333
TP49160	Contig_52063_length_276	147	172	CG	0.114458	0.104651
TP49688	Contig_20455_length_3967	1575	1616	AG	0.166667	0.151685
TP4976	Contig_37394_length_723	163	205	AC	0.417647	0.427778
TP5027	Contig_47970_length_244	127	140	AG	0.0666667	0.0666667
TP50407	Contig_26547_length_3299	30	52	CT	0.0581395	0.043956
TP50585	Contig_38044_length_1136	146	180	AG	0.398876	0.39011
TP50814	Contig_40396_length_1972	273	319	TA	0.0625	0.0549451
TP50990	Contig_16681_length_2744	383	420	TC	0.119048	0.134831
TP51743	Contig_37807_length_2017	1639	1660	TC	0.212644	0.208791
TP52475	Contig_48968_length_688	180	235	CG	0.386905	0.4
TP52655	Contig_23098_length_2760	1278	1330	GC	0.207865	0.21978
TP52666	Contig_47904_length_480	18	51	CT	0.196429	0.176136
TP52815	Contig_28250_length_1437	645	691	GA	0.449438	0.455556
TP52947	Contig_16420_length_900	690	702	AT	0.176471	0.177778
TP53282	Contig_15798_length_1742	351	380	GT	0.0795455	0.0824176
TP53648	Contig_3315_length_1814	789	833	TC	0.204819	0.233333
TP53881	Contig_26962_length_929	247	282	TA	0.155172	0.126374
TP54139	Contig_42763_length_386	214	239	GT	0.135294	0.148352
TP54774	Contig_41941_length_1225	965	988	AT	0.445122	0.455056
TP5548	Contig_49893_length_653	396	428	TC	0.168539	0.181319
TP56185	Contig_49133_length_536	134	158	GA	0.0852273	0.0879121
TP57427	Contig_28656_length_963	629	669	AG	0.39881	0.404494
TP57781	Contig_4324_length_1247	247	295	AG	0.219101	0.214286
TP57892	Contig_39639_length_841	344	387	CA	0.077381	0.0824176
TP59821	Contig_38403_length_1176	687	737	CA	0.438889	0.423529
TP60442	Contig_9209_length_2215	285	293	TC	0.119318	0.0879121
TP61122	Contig_50872_length_2164	1980	2029	TG	0.0529412	0.05
TP61599	Contig_19314_length_3070	2738	2789	TG	0.319277	0.327778
TP62283	Contig_56885_length_260	10	58	AG	0.427711	0.373563
TP62524	Contig_61047_length_291	45	94	AC	0.216867	0.202247
TP62878	Contig_42557_length_281	174	232	CA	0.0714286	0.0714286
TP64451	Contig_57749_length_321	43	74	GC	0.0892857	0.08427
TP647	Contig_24343_length_1785	1543	1578	TA	0.0722892	0.0833333
TP64732	Contig_15096_length_831	324	352	CG	0.311111	0.307692
TP65861	Contig_34008_length_1411	1009	1050	AC	0.203488	0.180233
TP66197	Contig_46902_length_308	138	161	CG	0.114943	0.0824176
TP66437	Contig_23649_length_828	136	173	GA	0.238372	0.252874
TP6664	Contig_26368_length_1039	453	471	AG	0.0714286	0.0659341
TP6677	Contig_11289_length_765	357	365	CT	0.238636	0.205556
TP67805	Contig_42688_length_495	46	84	CT	0.114943	0.10989
TP67997	Contig_47019_length_778	627	684	GC	0.151685	0.155556
TP68890	Contig_30969_length_3493	799	828	TC	0.108434	0.120879
TP68901	Contig_13784_length_248	42	85	AG	0.195402	0.216667
TP69373	Contig_8396_length_1102	316	329	AG	0.197674	0.209302
TP69647	Contig_21233_length_1731	431	475	CA	0.140449	0.125
TP70954	Contig_60435_length_321	57	70	CT	0.258824	0.255556
TP7102	Contig_28536_length_663	159	188	AG	0.178161	0.194444
TP7166	Contig_59568_length_429	315	335	TA	0.494382	0.477528
TP72256	Contig_15374_length_2752	2388	2426	GT	0.170588	0.161111
TP72262	Contig_31419_length_393	108	120	GC	0.0681818	0.0786517
TP72378	Contig_36323_length_1425	1193	1246	AG	0.0647059	0.0714286
TP72430	Contig_34916_length_1627	851	880	AG	0.0898876	0.0777778
TP72647	Contig_22744_length_714	604	643	AC	0.151685	0.158537
TP72752	Contig_23757_length_1731	1132	1186	AT	0.365854	0.370787
TP73259	Contig_29109_length_1030	632	659	GA	0.0988372	0.0955056
TP73369	Contig_34781_length_288	171	209	TC	0.403409	0.397727
TP73444	Contig_45101_length_1467	1044	1064	AG	0.135294	0.137363
TP73832	Contig_38302_length_405	9	36	GA	0.215116	0.194444
TP74609	Contig_16193_length_1234	24	51	CG	0.232955	0.25
TP76055	Contig_32097_length_1880	1169	1199	TG	0.47619	0.478022
TP76814	Contig_14499_length_2144	1913	1968	TG	0.176471	0.174419
TP78013	Contig_56482_length_237	57	87	TC	0.355556	0.368132
TP78147	Contig_46247_length_428	300	357	CT	0.252809	0.247253
TP78237	Contig_65103_length_220	72	130	CG	0.1	0.105882
TP78374	Contig_6482_length_2066	1590	1651	TC	0.130682	0.105556
TP80296	Contig_55841_length_1763	198	242	CG	0.259036	0.266667
TP805	Contig_15974_length_672	92	139	AT	0.152439	0.0955056
TP80684	Contig_26445_length_2073	1548	1567	TA	0.357143	0.367816
TP81082	Contig_9241_length_2321	956	1006	TG	0.224138	0.211111
TP81317	Contig_7502_length_1058	404	426	TA	0.205882	0.205556
TP81628	Contig_29807_length_959	779	832	GC	0.258621	0.255556
TP81789	Contig_19022_length_1375	1113	1141	CT	0.0674157	0.066667
TP81798	Contig_8898_length_3359	1504	1558	AG	0.0639535	0.0604396
TP82380	Contig_37634_length_297	130	177	CT	0.154762	0.156977
TP82863	Contig_17711_length_2279	791	804	CT	0.155172	0.151163
TP82874	Contig_206_length_1942	1571	1587	GT	0.0879121	0.0824176
TP83087	Contig_36111_length_662	328	382	AG	0.416667	0.425287
TP8324	Contig_55270_length_302	17	36	GA	0.0662651	0.0705882
TP83287	Contig_12511_length_1630	1339	1357	CA	0.181818	0.153846
TP83550	Contig_8200_length_658	345	393	AG	0.0568182	0.0494505
TP84528	Contig_53166_length_281	69	122	CT	0.289157	0.320225
TP84545	Contig_47424_length_320	48	80	CT	0.141176	0.141176
TP86000	Contig_2751_length_1619	890	930	CA	0.166667	0.142857
TP86233	Contig_62699_length_340	122	130	AG	0.0843373	0.0813953
TP86282	Contig_18972_length_306	128	145	TC	0.0813953	0.123596
TP8728	Contig_24668_length_1998	1510	1563	TA	0.357143	0.346154
TP87418	Contig_33556_length_1396	497	543	CG	0.0823529	0.0777778
TP87444	Contig_38202_length_539	242	260	AG	0.417582	0.428571
TP87524	Contig_15794_length_951	752	803	CA	0.0654762	0.0654762
TP8784	Contig_11601_length_1545	1139	1184	GA	0.134146	0.133721
TP88041	Contig_28697_length_1362	6	54	AG	0.337349	0.4
TP89280	Contig_51941_length_1177	1034	1086	GT	0.16092	0.137363
TP8948	Contig_18248_length_1482	1367	1378	TC	0.0714286	0.0833333
TP89504	Contig_43665_length_364	36	50	AG	0.244186	0.235632
TP89593	Contig_58208_length_359	132	175	AC	0.0568182	0.0604396
TP90441	Contig_55860_length_471	344	381	GC	0.117647	0.1
TP91665	Contig_45373_length_686	316	347	AG	0.164706	0.130952
TP91776	Contig_43659_length_241	95	127	GA	0.0977011	0.0852273
TP9190	Contig_9556_length_1193	110	159	CT	0.267442	0.292135
TP92045	Contig_23343_length_712	190	210	TA	0.218391	0.194444
TP92056	Contig_12370_length_1786	837	862	GA	0.103448	0.0843373
TP92204	Contig_35594_length_394	6	65	CT	0.347561	0.392045
TP92628	Contig_16739_length_1102	111	174	GT	0.16092	0.142857
TP92968	Contig_29957_length_260	172	215	GC	0.159341	0.164835
TP93360	Contig_48311_length_251	155	180	CG	0.0625	0.0674157
TP9342	Contig_31143_length_295	36	52	CG	0.370787	0.377778
TP93825	Contig_40571_length_381	134	198	GA	0.11236	0.126374
TP95359	Contig_35148_length_785	475	490	GA	0.0523256	0.05
TP95645	Contig_49830_length_526	271	304	GA	0.120482	0.116279
TP95756	Contig_26320_length_451	14	30	CA	0.117978	0.0934066
TP96146	Contig_5191_length_765	392	443	GC	0.0852273	0.0888889
TP96164	Contig_5894_length_1858	168	210	GC	0.178571	0.174157
TP9631	Contig_60531_length_451	329	391	CT	0.238095	0.236264
TP9661	Contig_31893_length_4300	893	936	CT	0.0722892	0.0879121
TP9678	Contig_60019_length_350	180	208	CT	0.494253	0.488889
TP96797	Contig_51022_length_2666	2520	2558	TC	0.439024	0.467033
TP96998	Contig_31777_length_334	80	107	GA	0.0786517	0.0898876
TP97741	Contig_49215_length_3135	2732	2758	TC	0.0977011	0.104396
TP99017	Contig_53172_length_328	220	280	AG	0.0574713	0.0604396
